# Supplementary material for: Co-localization of clusters of TCR-regulated genes with TAD rearrangements
Source: BMC Genomics. 2023 Oct 28;24:650. doi: 10.1186/s12864-023-09693-8 (PMC10613383; doi:10.1186/s12864-023-09693-8)
Supplement: Supplementary file 2 — Additional file 2: Supplementary Table 1. Clusters of upregulation observed 24 hours after TCR activation in CD4+ T cells. Each column represents one cluster. The first row in each column reports the cluster’s genomic coordinates. The second row reports the lowest FDR within the cluster. Each of the following rows reports a gene within the cluster, with differentially expressed genes starred. [file 12864_2023_9693_MOESM2_ESM.xlsx]

## Sheet: Sheet1
1:43540000-44940000	2:101920000-102920000	4:75580000-77000000	4:122120000-123600000	5:131580000-133060000	6:51740000-53180000	7:129020000-130220000	7:141560000-142720000	8:144020000-145060000	9:4600000-6100000	9:114600000-115680000	10:93000000-94100000	16:1980000-3440000	17:81520000-82700000	19:19920000-21120000	21:25100000-26200000	21:31820000-32860000
0.0113421	0.0113421	0.0113421	0.0113421	0.0113421	0.0113421	0.0113421	0.0113421	0.0113421	0.0113421	0.0113421	0.0113421	0.00400452	0.0113421	0.0113421	0.0113421	0.0113421
IPO13*	IL1R1*	USO1*	ADAD1*	IL3*	IL17A*	STRIP2*	SSBP1*	EXOSC4*	RCL1*	TNFSF15*	MYOF*	NTHL1*	FAAP100*	ZNF90*	LINC00158*	MIS18A*
DPH2*	IL1RL2*	SDAD1*	IL2*	CSF2*	IL17F*	RNU1-72P*	TAS2R3*	GPAA1*	JAK2*	TNFSF8*	CEP55*	RAB26*	CCDC137*	BNIP3P17*	MIR155HG*	MRAP*
B4GALT2*	IL18R1*	CXCL10*	IL21*	P4HA2*	MCM3*	SMKR1*	TAS2R4*	CYC1*	MTND6P5*	TNC*	PLCE1*	TRAF7*	MRPL12*	ENSG00000267383*	LINC00515*	URB1*
SLC6A9*	TMEM182*	CXCL11*	IL21-AS1*	IL5*	TMEM14A*	ZC3HC1*	TAS2R6P*	HGH1*	MTND1P11*	ENSG00000230284*	PDE6C	MLST8*	ALYREF*	ENSG00000280079*	MRPL39*	CFAP298*
ERI3*	IL1R2	SEPTIN11*	FGF2*	RAD50*	GSTA4*	ENSG00000238072*	TAS2R5	BOP1*	MTCO1P11*	TMEM268	FRA10AC1	CCNF*	ANAPC11*	ENSG00000231205*	ATP5PF*	ENSG00000232623*
KIF2C*	IL18RAP	G3BP2	SPATA5*	IL13*	PAQR8	ENSG00000239919*	TRBV2	SLC52A2*	MTCO2P11*	ENSG00000201749	SLC35G1	TEDC2*	MAFG*	ZNF682	JAM2	SNORA80A
EIF2B3*	MFSD9	NAAA	SPRY1*	IL4*	EFHC1	TPI1P2	TRBV4-1	FBXL6*	MTATP6P11*		PIPSL	TEDC2-AS1*	MAFG-DT*	ZNF486	GABPA	URB1-AS1
KDM4A	ENSG00000236525	SDAD1-AS1	KIAA1109	UQCRQ*	TRAM2	TSPAN33	TRBV11-2	SLC39A4*	MTCO3P11*			NTN3*	PYCR1*	BNIP3P16	APP	EVA1C
ST3GAL3	ENSG00000234389	CXCL9	BBS12	HSPA4*	TRAM2-AS1	AHCYL2	TRBV5-4	TONSL*	MTND4P14*			TBC1D24*	CENPX*	ZNF737	ENSG00000213885	SYNJ1
ST3GAL3-AS1		ART3	NUDT6	FNIP1	LOC730101	NRF1	TRBV6-6	RECQL4*	MTND5P14*			LOC652276*	FASN*	ZNF626	ENSG00000233783	PAXBP1-AS1
ATP6V0B		NUP54		ACSL6	CILK1	UBE2H	TRBV7-6	C8orf33*	IGHEP2*			KCTD5*	CYBC1*	ZNF66		PAXBP1
CCDC24		SCARB2		SLC22A4	FBXO9	KLHDC10	TRBV7-9	ENSG00000271698*	INSL6*			PKMYT1*	ENSG00000263731*	ZNF430		ENSG00000227256
DMAP1		ENSG00000234036		MIR3936HG	GCM1	TMEM209	TRBV10-3	OPLAH	CD274*			PAQR4*	FSCN2	VN1R80P
ERI3-IT1				SLC22A5		ENSG00000244556	TRBV12-4	SHARPIN	ENSG00000182347*			THOC6*	NPLOC4	ZNF714
RNF220				IRF1		ENSG00000273329	TRBV18	MAF1	ENSG00000236567*			ZNF213*	OXLD1	ENSG00000268070
TMEM53				TH2LCRR		ENSG00000240571	TRBV19	WDR97	PLPP6			ENSG00000260293*	ARL16	ENSG00000279039
ARMH1				KIF3A			TRBV20-1	TSSK5P	CDC37L1-DT			GFER	HGS	ENSG00000213985
RNU5F-1				CCNI2			TRBC2	MROH1	CDC37L1			SYNGR3	SLC25A10
RNU5D-1				SEPTIN8				SCX	AK3			ZNF598	MCRIP1
RPS8				GDF9				HSF1	KLF4P1			NPW	PPP1R27
SNORD46				LEAP2				DGAT1	RLN2			SLC9A3R2	P4HB
RPS15AP11				AFF4				ADCK5	RLN1			TSC2	ARHGDIA
BEST4				ATP6V0E1P1				CPSF1	PLGRKT			PKD1	PCYT2
PLK3				ZCCHC10				VPS28	RIC1			LOC105371049	SIRT7
DYNLT4				ENSG00000197536				CYHR1	ERMP1			SNHG19	ASPSCR1
BTBD19				ENSG00000238160				KIFC2	KIAA2026			BRICD5	LRRC45
PTCH2				ENSG00000202533				PPP1R16A	MLANA			PGP	RAC3
ENSG00000236200				ENSG00000234290				GPT	RANBP6			E4F1	DCXR
ENSG00000237950				ENSG00000230612				MFSD3	ENSG00000234534			ECI1	RFNG
ENSG00000233514				ENSG00000235253				LRRC14	ENSG00000214190			RNPS1	GPS1
ENSG00000226499				ENSG00000202417				C8orf82				MIR3677HG	DUS1L
				ENSG00000248648				ARHGAP39				ABCA3	CCDC57
				ENSG00000279691				ZNF34				ABCA17P	SLC16A3
								RPL8				LOC105371050	CSNK1D
								ZNF517				ATP6V0C	LINC01970
								ZNF7				AMDHD2	CD7
								COMMD5				MIR3178	SECTM1
								ZNF250				PDPK1	OGFOD3
								ZNF16				PDPK2P	HEXD
								ZNF252P				PRSS27	NARF
								ENSG00000255224				SRRM2-AS1	FOXK2
								ENSG00000255182				SRRM2	WDR45B
												ELOB	RAB40B
												PRSS33	ENSG00000207021
												PRSS21	ENSG00000262049
												PRSS30P	ENSG00000278876
												FLYWCH2	ENSG00000264769
												FLYWCH1	ENSG00000265678
												TNFRSF12A	ENSG00000264548
												HCFC1R1	ENSG00000275888
												MMP25	ENSG00000280407
												IL32	ENSG00000260563
												CASP16P	ENSG00000279066
												OR1F2P	ENSG00000265458
												ZNF200	ENSG00000279744
												MEFV	ENSG00000266445
												LINC00921	ENSG00000266236
												ZNF263	ENSG00000265136
												TIGD7	ENSG00000262652
												ZNF75A	ENSG00000262147
												MTCO1P28
												MTND1P8
												MTRNR2L4
												ZSCAN32
												ZNF174
												ZNF597
												ENSG00000261123
												ENSG00000261663
												ENSG00000279520
												ENSG00000269937
												ENSG00000279568
												ENSG00000280402
												ENSG00000279162
												ENSG00000279057
												ENSG00000260565
												ENSG00000279901
												ENSG00000276791
												ENSG00000261971
												ENSG00000262370
												ENSG00000263011
												ENSG00000263072
												ENSG00000261889
												ENSG00000279330
												ENSG00000279031
Supplementary Table 1. Clusters of upregulation observed 24 hours after TCR activation in CD4+ T cells. Each column represents one cluster. The first row in each column reports the cluster’s genomic coordinates. The second row reports the lowest FDR within the cluster. Each of the following rows reports a gene within the cluster, with differentially expressed genes starred.
