# Supplementary material for: Co-localization of clusters of TCR-regulated genes with TAD rearrangements
Source: BMC Genomics. 2023 Oct 28;24:650. doi: 10.1186/s12864-023-09693-8 (PMC10613383; doi:10.1186/s12864-023-09693-8)
Supplement: Supplementary file 3 — Additional file 3: Supplementary Table 2. Clusters of downregulation observed 24 hours after TCR activation in CD4+ T cells. Each column represents one cluster. The first row in each column reports the cluster’s genomic coordinates. The second row reports the lowest FDR within the cluster. Each of the following rows reports a gene within the cluster, with differentially expressed genes starred. [file 12864_2023_9693_MOESM3_ESM.xlsx]

## Sheet: Sheet1
1:36460000-37460000	1:100300000-101340000	1:114780000-116040000	1:149360000-150800000	1:152900000-154020000	1:159440000-160480000	1:167020000-168020000	1:178240000-179400000	1:207460000-208480000	2:143180000-144260000	2:156840000-158220000	2:234000000-235440000	3:13480000-14540000	3:195300000-196360000	4:38180000-39500000	5:38620000-39840000	5:55860000-56940000	6:25620000-27200000	6:88600000-89740000	6:108500000-109540000	7:28640000-29980000	8:29640000-31080000	8:80040000-81480000	8:122300000-123500000	8:126800000-128220000	10:104240000-105300000	10:110420000-111640000	10:114300000-115320000	11:34860000-36160000	11:64440000-65500000	12:8640000-10860000	12:14840000-15900000	12:24700000-26100000	12:52120000-53500000	12:91660000-92860000	12:107120000-108200000	13:73740000-74840000	14:74800000-76240000	14:91460000-92460000	15:52100000-53160000	15:85260000-86260000	16:11420000-12460000	17:78400000-79860000	19:34780000-35780000	19:40700000-41800000	19:53400000-54840000	22:22400000-23800000	X:149040000-150040000
0.0480569	0.00571224	0.0480569	0.00571224	0.0480569	0.0480569	0.0480569	0.00571224	0.00571224	0.00571224	0.00571224	0.0480569	0.00571224	0.0480569	0.00571224	0.00571224	0.00571224	1.66e-18	0.00571224	0.0480569	0.00571224	0.00571224	0.00571224	0.00571224	0.00571224	0.00571224	0.00571224	0.00571224	0.00571224	0.00571224	0.00571224	0.00571224	0.00571224	0.00571224	0.0480569	0.00571224	0.00571224	0.00571224	0.0480569	0.00571224	0.0480569	0.0480569	0.00571224	0.0480569	0.00571224	0.00571224	0.00571224	0.00571224
CSF3R	CDC14A*	TSPAN2*	NBPF19*	CRTC2*	CFAP45*	GPA33*	RALGPS2*	CR1*	ENSG00000228655*	GALNT5*	LINC01891*	FBLN2*	PPP1R2*	LINC01259*	OSMR*	IL6ST*	H3C1*	PNRC1*	FOXO3*	CHN2*	SARAF*	ZBTB10*	ENSG00000272043*	PCAT1*	GSTO2*	RBM20*	RN7SL384P*	LOC100507144*	RASGRP2*	KLRG1*	MGP*	IRAG2*	KRT73-AS1*	LINC01619*	BTBD11*	LINC00402*	FOS*	TC2N*	GNB5*	AKAP13*	SNN*	CYTH1*	LINC01801*	EGLN2*	ZNF331*	IGLV3-21*	IDS*
ZC3H12A-DT	ENSG00000234332*	ENSG00000233730*	LINC00869*	RPS27*	IGSF9*	CD247*	ANGPTL1*	CD34*	ENSG00000257640*	ERMN*	ARL4C*	WNT7A*	RNU6ATAC24P*	KLF3*	RICTOR*	IL6ST-DT*	H4C1*	ENSG00000271931*	SESN1*	CPVL	LEPROTL1*	PAG1*	ENSG00000272384*	PRNCR1*	ITPRIP*	PDCD4*	LOC101927692*	SLC1A2*	PYGM*	LINC00612*	ERP27*	CENPUP2*	KRT2*	BTG1*	RNA5SP371*	ENSG00000279463*	ENSG00000273565*	FBLN5*	MYO5C*	ENSG00000259630*	TXNDC11*	RNU6-638P*	FXYD7*	CYP2T1P*	MYADM*	IGLV2-14*	ENSG00000241489*
	ENSG00000228086*	VANGL1	H2BC18*	S100A9	KCNJ9*	ENSG00000272033*	ENSG00000273062*	PLXNA2*	ENSG00000258268*	CYTIP*	ENSG00000237784	ENSG00000228242*	RPL24P6*	TLR10*	AIG1P1*	ANKRD55*	H2BC3*	RNGTT	MICAL1*	DPY19L2P3	RPS15AP24*	ENSG00000251867*	ENSG00000253372*	PCAT2*	SORCS3*	BBIP1*	ENSG00000279796*	ENSG00000255443*	CDC42BPG*	A2M-AS1*	PTPRO*	DNAI7*	KRT73	ENSG00000245904*	ENSG00000200897*	ENSG00000280348	ENSG00000258820*	TRIP11	FAM214A*	ENSG00000259367*	ZC3H7A*	TIMP2*	ENSG00000269086*	CYP2A6*	PRKCG*	IGLV3-9*	ENSG00000238039*
	EXTL2	SLC22A15	H2BC19P*	S100A8	ENSG00000279430*	ENSG00000233411*	FAM20B	ENSG00000203709*	ENSG00000231758*	ACVR1C*		CHCHD4	TNK2*	TLR1*	FYB1*	RPL17P22*	H1-2*	RN7SL336P	ENSG00000271730*	SCRN1	MBOAT4*	ENSG00000254162*	ZHX2	CASC8*	ENSG00000228261*	ENSG00000232470*	ENSG00000229668*	ENSG00000255004*	ATG2A*	A2M*	ARHGDIB	KRAS*	KRT18	LINC02404	ENSG00000257579*		ENSG00000259687*	ATXN3	ENSG00000259709*	ENSG00000259276*	SNX29*	CEP295NL*	ENSG00000271109*	CYP2F1*	ENSG00000228323*	IGLC3*	ENSG00000176289*
	SLC30A7		H2BC20P*	S100A6	DUSP23	ENSG00000273160*	TOR3A	CD46	ENSG00000257277*	ENSG00000230562*		TMEM43	UBXN7*	ENSG00000231160*	ENSG00000251215*	MAP3K1*	H1-6*	SRSF12	ARMC2	ENSG00000235669	ENSG00000272256*	ENSG00000260317*	DERL1	CCAT2*	MIR4482	ENSG00000203497*	ABLIM1	PDHX	MIR6750*	PZP*	EPS8	ENSG00000276842*	EIF4B	EEA1	PWP1		PROX2	NDUFB1	ENSG00000206995*	ENSG00000259453*	ENSG00000262420*	CBX4*	ENSG00000271366*	ENSG00000237118*	ENSG00000232324*	RSPH14*	EOLA1-DT
	DPH5		H2BC21*	S100A5	FCRL6	POU2F1	ABL2	ENSG00000234219	GTDC1	ACVR1		XPC	ENSG00000223711*	TLR6	DAB2	ENSG00000264281*	H2BC4*	PM20D2	CEP57L1	ENSG00000237065	ENSG00000271869*	ENSG00000254060*	TBC1D31	POU5F1B*		DUSP5	FHIP2A	CD44	SLC25A45*	A2MP1*	STRAP	ENSG00000274987*	LOC283335	ENSG00000205056	RPL17P38		DLST	CPSF2	ENSG00000259577*	RNU7-79P	ENSG00000260318*	ENSG00000279570*	ZNF30	ENSG00000269843*	TPM3P9	RGL4*	EOLA1
	LOC102606465		H2AC20*	S100A4	SLAMF8	CREG1	SOAT1		ENSG00000257226	ENSG00000234584		LSM3	SDHAP1	TMEM156	INTS6P1	ENSG00000237705*	H2AC6*	GABRR2	CCDC162P		DCTN6	ZNF704	FAM83A	MYC		SMC3	TRUB1	FJX1	MALAT1*	KLRB1*		ENSG00000278743*	TNS2	ENSG00000258012	PRDM4		RPS6KL1	ENSG00000259020	ENSG00000260618*	RNU6-1280P	ENSG00000261216*	ENSG00000279339*	ZNF792	ITPKC	ZNF761	ENSG00000211673*	TMEM185A
	S1PR1		H2AC21*	S100A13	TAGLN2	RCSD1	AXDND1					SLC6A6	TFRC	KLHL5		RPL26P19	H1-4*	UBE2J1	CD164		TUBBP1	FABP5	C8orf76	PVT1		SHOC2		TRIM44	NRXN2	LOC374443*		BCAT1	SPRYD3		LOC101929162		PGF		MYO5A	KLHL25	LOC101927131	ENSG00000267491*	GRAMD1A	C19orf54	ZNF813	IGLC2	EOLA2
	RPS20P6		PLEKHO1*	S100A1	KCNJ10	MPZL1	ENSG00000213058					GRIP2	RNU7-18P	WDR19		SETD9	H2BC5*	RRAGD	PPIL6		RBPMS	ENSG00000254205	ZHX1-C8orf76	LINC02912		RPL13AP6		LDLRAD3	SF1	CD69*		ETFRF1	EIF4A1P4				EIF2B2		ARPP19	ENSG00000259544	LITAF	ENSG00000262772*	SCN1B	SNRPA	CNOT3	GNAZ	EOLA2-DT
	ENSG00000230946		CA14*	CHTOP	PIGM	ADCY10	ENSG00000228196					ENSG00000268279	SLC51A	RFC1		MIER3	H2AC7*	ANKRD6	SMPD2		GTF2E2	ENSG00000254331	ZHX1	RNVU1-32		ENSG00000278601		ENSG00000251194	MAP4K2	KLRF1*		ENSG00000278969	CSAD				MLH3		ENSG00000231169	ENSG00000259407	RSL1D1	DNAH17	LGI4	RAB4B	MBOAT7	RAB36
	ENSG00000235795		C1orf54*	SNAPIN	IGSF8	MPC2	ENSG00000232750						PCYT1A	RNU6-32P		ENSG00000225230	H2BC7*	LYRM2	ZBTB24		SMIM18	ENSG00000254177	ATAD2	MIR1206		ENSG00000270589			MEN1	CLEC2B*		ENSG00000275197	ZNF740				ACYP1		ENSG00000259935	ENSG00000259762	RSL1D1-DT	SCAT1	FXYD5	AXL	RPS9	BCR
	ENSG00000225938		RN7SL473P*	ILF2	LOC729867	DCAF6	ENSG00000231905						DYNLT2B	KLB		ENSG00000271828	RPS10P1*	MDN1	AK9		GSR		NTAQ1	RNU4-25P					EHD1	GABARAPL1*		ENSG00000255725	ITGB7				ZC2HC1C			ENSG00000259416	GSPT1	USP36	LSR	HNRNPUL1	LILRB3	RN7SL263P
	ENSG00000260940		MCL1*	GATAD2B	PEA15	ENSG00000227776	ENSG00000225711						TM4SF19	RPL9			H4C5*	ENSG00000228124	ENSG00000228976		UBXN8		ENSG00000253607	MIR1207					PPP2R5B	ENSG00000255776*			RARG				NEK9				LOC101927227	LGALS3BP	USF2	RN7SL34P	ENSG00000250731	FBXW4P1
			CTSK*	DENND4B	DCAF8	ENSG00000241666							ENSG00000207368	LIAS			H2BC8*		ENSG00000260273		PPP2CB		ENSG00000243498	ENSG00000247844					MAJIN	ENSG00000256582*			MFSD5				HIF1AP1				ENSG00000274505	CANT1	HAMP	TGFB1		DRICH1
			ENSG00000275557*	SLC39A1	DCAF8-DT								ENSG00000224614	LOC401127			H2AC8*				WRN		ENSG00000254388	ENSG00000278275					ARL2	ENSG00000255882*			ESPL1				TMED10				ENSG00000277369	ENGASE	CD22	CCDC97		GUSBP11
			FCGR1A	CREB3L4	RPSAP18								ENSG00000231443	ENSG00000249207			H2AC9P*				ENSG00000254013		ENSG00000278374						SNX15	RIMKLB			PFDN5				JDP2				ENSG00000261560	RBFOX3	TMEM147-AS1	TMEM91		ZNF70
			H3C13	JTB	PEX19								ENSG00000260261	ENSG00000249685			H1-3*				ENSG00000253708								SAC3D1	PHC1			MYG1				BATF				ENSG00000260488	CBX2	TMEM147	B9D2		ENSG00000244723
			H2AC18	RAB13	COPA								ENSG00000228413				H2BC10*				ENSG00000279041								NAALADL1	M6PR			AAAS				FLVCR2				ENSG00000175604	CBX8	ATP4A	EXOSC5		ENSG00000272578
			H2AC19	NUP210L	NCSTN								ENSG00000228028				BTN3A1*				ENSG00000253112								CDCA5	MIR1244-3			SP1				TTLL5				ENSG00000278979	ENSG00000267432	HAUS5	BCKDHA
			BOLA1	RPL34P5	NHLH1												LOC105374989*												ZFPL1	LINC00987			PRR13				ERG28					ENSG00000267355	RBM42	B3GNT8
			SV2A	ENSG00000238279	ENSG00000260766												ENSG00000234816*												TMEM262	LINC02367			PCBP2				IFT43						ETV2	DMAC2
			SF3B4	ENSG00000236327	ENSG00000258465												ENSG00000283064*												VPS51	CLEC2D			PCBP2-OT1				TGFB3						COX6B1	LINC01480
			MTMR11	ENSG00000282386	ENSG00000235082												ENSG00000217159*												TM7SF2	CLECL1			MAP3K12				GPATCH2L						ZBTB32	ENSG00000279108
			OTUD7B	ENSG00000273026	ENSG00000202078												ENSG00000282988*												ZNHIT2	CLEC12A			ENSG00000257475				ENSG00000258646						KMT2B	ENSG00000268034
			VPS45	ENSG00000272654													ENSG00000218690*												FAU	CLEC7A			ENSG00000257605				ENSG00000279594						IGFLR1	ENSG00000268355
			ANP32E														TRIM38												SYVN1	OLR1							ENSG00000242951						U2AF1L4
			APH1A														H1-1												MRPL49	KLRD1													PSENEN
			CIART														H4C2												LOC728975	KLRK1-AS1													LIN37
			MRPS21														H2AC4												CAPN1	EIF2S3B													PROSER3
			PRPF3														HFE												POLA2	MAGOHB													ARHGAP33
			RPRD2														H4C3												CDC42EP2	YBX3													ENSG00000261754
			TARS2														H2BC6												DPF2	PRH1													ENSG00000280106
			ECM1														H4C4												TIGD3	ENSG00000257105													ENSG00000269303
			ADAMTSL4														H3C6												FRMD8	ENSG00000213049													ENSG00000271032
			RN7SL600P														H4C6												NEAT1	ENSG00000256937													ENSG00000279619
			ENSA														H3C7												ENSG00000269038	ENSG00000256720													ENSG00000268947
			GOLPH3L														H2BC9												ENSG00000229719	ENSG00000256817													ENSG00000268222
			CTSS														H3C8												ENSG00000278952	ENSG00000231503
			ENSG00000206828														H4C8												ENSG00000173727	ENSG00000111788
			ENSG00000203819														BTN3A2													ENSG00000278635
			ENSG00000278939														BTN2A2													ENSG00000214826
			ENSG00000237781														BTN2A3P													ENSG00000214776
			ENSG00000203804														BTN3A3													ENSG00000257027
			ENSG00000276103														BTN2A1													ENSG00000256039
																	HCG11													ENSG00000256667
																	HMGN4
																	ABT1
																	ZNF322
																	GUSBP2
																	H2BC11
																	H2AC11
																	H4C9
																	H2BC12
																	H2AC12
																	ENSG00000272462
																	ENSG00000274267
																	ENSG00000278272
																	ENSG00000216331
Supplementary Table 2. Clusters of downregulation observed 24 hours after TCR activation in CD4+ T cells. Each column represents one cluster. The first row in each column reports the cluster’s genomic coordinates. The second row reports the lowest FDR within the cluster. Each of the following rows reports a gene within the cluster, with differentially expressed genes starred.
