# Supplementary material for: Co-localization of clusters of TCR-regulated genes with TAD rearrangements
Source: BMC Genomics. 2023 Oct 28;24:650. doi: 10.1186/s12864-023-09693-8 (PMC10613383; doi:10.1186/s12864-023-09693-8)
Supplement: Supplementary file 4 — Additional file 4: Supplementary Table 3. Clusters of mixed differential gene expression observed 24 hours after TCR activation in CD4+ T cells. Each column represents one cluster. The first row in each column reports the cluster’s genomic coordinates. The second row reports the lowest FDR within the cluster. Each of the following rows reports a gene within the cluster. [file 12864_2023_9693_MOESM4_ESM.xlsx]

## Sheet: Sheet1
1:41400000-42400000	1:159000000-160000000	4:121800000-123400000	5:131200000-133000000	6:25400000-27000000	6:51400000-53000000	8:80200000-81400000	8:127000000-128000000	9:4200000-6000000	10:92600000-93600000	12:9000000-10000000	12:24400000-26000000	19:53600000-54800000	21:24600000-25600000
0.00734912	0.00734912	0.00734912	0.00734912	0.00337689	0.00734912	0.00734912	0.00734912	0.00734912	0.00734912	0.00734912	0.00734912	0.00734912	0.00734912
HIVEP3	AIM2	EXOSC9	CDC42SE2	TRIM38	IL17A	ZBTB10	PRNCR1	SLC1A1	HHEX	LINC00612	BCAT1	MYADM	LINC00158
LOC100418723	DUSP23	CCNA2	RAPGEF6	H1-1	IL17F	ZNF704	PCAT2	SPATA6L	EXOC6	A2M-AS1	IRAG2	PRKCG	MIR155HG
FOXJ3	FCRL6	BBS7	FNIP1	H3C1	MCM3	PAG1	CASC8	PLPP6	MYOF	A2M	CENPUP2	CNOT3	LINC00515
RIMKLA	SLAMF8	KIAA1109	ACSL6	H4C1	PAQR8	FABP5	CCAT2	CDC37L1-DT	CEP55	PZP	DNAI7	MBOAT7	MRPL39
ENSG00000230881	CFAP45	ADAD1	IL3	H4C2	EFHC1	ENSG00000251867	POU5F1B	CDC37L1	ENSG00000236493	A2MP1	ETFRF1	RPS9	ENSG00000213885
	TAGLN2	IL2	CSF2	H2AC4	TRAM2	ENSG00000254162	MYC	AK3		MIR1244-3	KRAS	LILRB3
	IGSF9	IL21	P4HA2	H2BC3	TRAM2-AS1	ENSG00000260317	PVT1	RCL1		LINC00987	ENSG00000278969	ENSG00000228323
	KCNJ10	IL21-AS1	SLC22A4	H1-2	LOC730101	ENSG00000254331	LINC02912	KLF4P1		LINC02367	ENSG00000276842	ENSG00000232324
	ENSG00000279430	BBS12	MIR3936HG	HFE	TMEM14A	ENSG00000254060	RNVU1-32	JAK2		KLRB1	ENSG00000274987
		FGF2	SLC22A5	H4C3	GSTA4	ENSG00000254177	ENSG00000247844	MTND6P5		LOC374443	ENSG00000275197
		NUDT6	IRF1	H1-6	ENSG00000232702			MTND1P11		CLEC2D	ENSG00000278743
		SPATA5	IL5	H2BC4				MTCO1P11		CLECL1	ENSG00000255725
		SPRY1	RAD50	H2AC6				MTCO2P11		CD69
			TH2LCRR	H1-4				MTATP6P11		KLRF1
			IL13	H2BC5				MTCO3P11		CLEC2B
			IL4	H2BC6				MTND4P14		CLEC12A
			KIF3A	H4C4				MTND5P14		ENSG00000213049
			CCNI2	H2AC7				IGHEP2		ENSG00000255776
			SEPTIN8	H2BC7				INSL6		ENSG00000256937
			GDF9	RPS10P1				RLN2		ENSG00000256720
			UQCRQ	H4C5				RLN1		ENSG00000256817
			LEAP2	H2BC8				PLGRKT		ENSG00000231503
			AFF4	H2AC8				CD274		ENSG00000111788
			ATP6V0E1P1	H3C6				RIC1		ENSG00000278635
			ZCCHC10	H2AC9P				ERMP1		ENSG00000214826
			ENSG00000275939	H1-3				KIAA2026		ENSG00000214776
			ENSG00000197536	H4C6				MLANA		ENSG00000257027
			ENSG00000238160	H3C7				ENSG00000234534		ENSG00000256582
			ENSG00000202533	H2BC9				ENSG00000182347		ENSG00000255882
			ENSG00000234290	H3C8				ENSG00000236567
			ENSG00000230612	H2BC10				ENSG00000214190
			ENSG00000235253	H4C8
			ENSG00000202417	BTN3A2
				BTN2A2
				BTN3A1
				BTN2A3P
				BTN3A3
				BTN2A1
				HCG11
				HMGN4
				ABT1
				LOC105374989
				ZNF322
				GUSBP2
				ENSG00000272462
				ENSG00000274267
				ENSG00000234816
				ENSG00000278272
				ENSG00000283064
				ENSG00000217159
				ENSG00000216331
				ENSG00000282988
				ENSG00000218690
Supplementary Table 3. Clusters of mixed differential gene expression observed 24 hours after TCR activation in CD4+ T cells. Each column represents one cluster. The first row in each column reports the cluster’s genomic coordinates. The second row reports the lowest FDR within the cluster. Each of the following rows reports a gene within the cluster.
