# Supplementary material for: Co-localization of clusters of TCR-regulated genes with TAD rearrangements
Source: BMC Genomics. 2023 Oct 28;24:650. doi: 10.1186/s12864-023-09693-8 (PMC10613383; doi:10.1186/s12864-023-09693-8)
Supplement: Supplementary file 5 — Additional file 5: Supplementary Table 4. Clusters of upregulation 24 hours after TCR activation in Th17 polarizing conditions in CD4+ T cells. Each column represents one cluster. The first row in each column reports the cluster’s genomic coordinates. The second row reports the lowest FDR within the cluster. Each of the following rows reports a gene within the cluster, with differentially expressed genes starred. [file 12864_2023_9693_MOESM5_ESM.xlsx]

## Sheet: Sheet1
2:112200000-113200000	2:236600000-237600000	4:121800000-123400000	5:138400000-139400000	6:51400000-53000000	12:67400000-69000000	14:24600000-25600000
0.0146982	0.0146982	0.0146982	0.0146982	0.0146982	0.0146982	0.0146982
ZC3H8*	COPS8*	EXOSC9*	REEP2*	IL17A*	IFNG*	GZMH*
TTL*	COL6A3*	CCNA2*	EGR1*	MCM3*	IL26*	GZMB*
POLR1B*	ENSG00000222022*	BBS7*	ETF1*	GSTA4*	IL22*
CKAP2L*	ENSG00000222032*	IL2*	HSPA9*	IL17F	RAP1B*
IL1A*		IL21*	SIL1*	PAQR8	NUP107*
IL1B*		IL21-AS1*	MATR3*	EFHC1	MDM2*
IL1RN*		FGF2*	MZB1*	TRAM2	CPM*
PSD4*		BLTP1	PROB1*	TRAM2-AS1	ENSG00000251301*
ZC3H6		BBS12	SPATA24*	TMEM14A	DYRK2
RGPD8		NUDT6	ENSG00000281398*	ENSG00000216775	IFNG-AS1
CHCHD5		SPATA5	RPL7P19		MDM1
SLC20A1		SPRY1	CTNNA1		RPSAP12
ENSG00000237753			PAIP2		LOC100507250
					SLC35E3
Supplementary Table 4. Clusters of upregulation 24 hours after TCR activation in Th17 polarizing conditions in CD4+ T cells. Each column represents one cluster. The first row in each column reports the cluster’s genomic coordinates. The second row reports the lowest FDR within the cluster. Each of the following rows reports a gene within the cluster, with differentially expressed genes starred.
