# Supplementary material for: Co-localization of clusters of TCR-regulated genes with TAD rearrangements
Source: BMC Genomics. 2023 Oct 28;24:650. doi: 10.1186/s12864-023-09693-8 (PMC10613383; doi:10.1186/s12864-023-09693-8)
Supplement: Supplementary file 6 — Additional file 6: Supplementary Table 5. Clusters of downregulation 24 hours after TCR activation in Th17 polarizing conditions in CD4+ T cells. Each column represents one cluster. The first row in each column reports the cluster’s genomic coordinates. The second row reports the lowest FDR within the cluster. Each of the following rows reports a gene within the cluster, with differentially expressed genes starred. [file 12864_2023_9693_MOESM6_ESM.xlsx]

## Sheet: Sheet1
1:158000000-159200000	1:161400000-162400000	1:206800000-208400000	3:36000000-37000000	3:45400000-46800000	4:38000000-39400000	5:42200000-43200000	6:5800000-7000000	7:28200000-29800000	7:37400000-38600000	7:76400000-77600000	7:141600000-143400000	7:150600000-151600000	9:134400000-135400000	12:9000000-11000000	13:73400000-74600000	14:21000000-22800000	17:73400000-75200000	17:76400000-77800000	18:30200000-32000000
0.045384	0.006356	0.006356	0.045384	0.006356	0.006356	0.045384	0.045384	0.006356	0.045384	0.045384	0.006356	0.045384	0.045384	0.006356	0.045384	6.04e-05	0.006356	0.006356	0.006356
CD1C*	FCGR2A*	IL24*	LINC02033*	CCR9*	LINC01259*	ANXA2R-OT1*	F13A1*	CPVL*	GPR141*	SPDYE18*	TRBV2*	GIMAP6*	COL5A1*	A2M*	KLF12*	NDRG2*	RPL38*	ST6GALNAC2*	DSC2*
CD1E*	HSPA6*	FCMR*	TRANK1*	FYCO1*	KLF3*	ANXA2R*	LY86*	CHN2*	TRGC2*	CCDC146*	TRBV4-1*	GIMAP2*	FCN1*	KLRB1*	LINC00402*	ARHGEF40*	MGC16275*	ST6GALNAC1*	DSC1*
MNDA*	FCGR3A*	CD55*	ENSG00000281100*	CXCR6*	TLR10*	ANXA2R-AS1*			TRGC1*	FGL2*	TRBV6-1*	GIMAP1*		CLECL1P*		SALL2*	TTYH2*	MXRA7*	DSG2*
PYHIN1*	FCGR2B*	CR2*	EPM2AIP1	XCR1*	TLR1*	ZNF131*			TRGV9*	GSAP*	TRBV7-2*	GIMAP5*		KLRF1*		TRAV1-1*	DNAI2*	MGAT5B*	B4GALT6
IFI16	FCRLB*	CR1*	MLH1	CCR3*	TLR6*	ENSG00000251131*			TRG-AS1*	PTPN12*	TRBV11-2*	GIMAP3P*		CLEC2B*		TRAV1-2*	KIF19*	LOC105371899*	TRAPPC8
AIM2	DUSP12	CD34*		CCR1*	ENSG00000231160*	ENSG00000272382*			TRGV5P*	ENSG00000214439*	TRBV5-4*	TMEM176A*		CLEC12A*		TRAV2*	CD300A*	SEPTIN9*
ENSG00000227295	ATF6	PLXNA2*		CCR2*	TMEM156	CCDC152			TRGV4*	DTX2	TRBV6-6*	AOC1*		CLEC9A*		TRAV3*	CD300LB*	ENSG00000267521*
	ENSG00000283317	ENSG00000271680*		CCR5*	KLHL5	SELENOP			TRGV3*		TRBV5-5*	KCNH2*		CLEC7A*		TRAV4*	RAB37*	ENSG00000266998*
		ENSG00000226945*		LRRC2*	WDR19	NIM1K			TRGV2*		TRBV7-6*	ATG9B*		OLR1*		TRAV5*	CD300LF*	RHBDF2
		ENSG00000203709*		ALS2CL*	RFC1	ENSG00000248873			ENSG00000211694*		TRBV10-3*	SMARCD3*		ENSG00000256069*		RPL4P1*	NHERF1*	SNHG16
		PFKFB2		ENSG00000230530*					ENSG00000272908*		TRBV12-4*	NUB1*		ENSG00000214776*		TRAV6*	GRIN2C*	JMJD6
		YOD1		LIMD1					EPDR1		TRBV19*	WDR86*		ENSG00000256594*		TRAV8-1*	HID1*	METTL23
		CD46		SACM1L					STARD3NL		TRBV20-1*	WDR86-AS1*		ENSG00000257027*		TRAV10*	SLC16A5*	MFSD11
				LZTFL1					TRGV5		TRBC2*	TMEM176B		ENSG00000256582*		TRAV12-1*	ARMC7*	SRSF2
				CCRL2							TRBJ1-6*	NOS3		ENSG00000256667*		TRAV8-2*	NAT9	SEC14L1
				TMIE							TRBC1*	ABCB8		MIR1244-3		TRAV8-3*	TMEM104	SNHG20
											TRBJ2-4*	ASIC3		LINC00987		TRAV13-1*	FDXR
											TRBV30*	CDK5		CLEC2D		TRAV12-2*	CDR2L
											EPHB6*	SLC4A2		CD69		TRAV8-4*	MRPL58
											GSTK1*	FASTK		GABARAPL1		TRAV13-2*	KCTD2
											EPHA1*	TMUB1		KLRD1		TRAV14DV4*	ATP5PD
											ENSG00000232533*	AGAP3		KLRC1		TRAV9-2*	NT5C
											DENND11	ABCF2		EIF2S3B		TRAV12-3*	JPT1
											SSBP1	CHPF2		MAGOHB		TRAV8-6*	SUMO2
											TAS2R4	RHEB		YBX3		TRAV16*
											CASP2	PRKAG2		ENSG00000231503		TRAV17*
											RN7SL481P			ENSG00000111788		TRAV18*
											FAM131B			ENSG00000214826		TRAV19*
											ZYX					TRAV20*
																TRAV21*
																TRAV22*
																TRAV23DV6*
																TRDV1*
																TRAV24*
																TRAV25*
																TRAV26-1*
																TRAV27*
																TRAV29DV5*
																TRAV30*
																TRAV26-2*
																TRAC*
																TRAV35*
																TRAV36DV7*
																TRAV38-2DV8*
																TRAV39*
																TRAV41*
																TRAJ27*
																TRAJ18*
																TRAJ9*
																TRAJ3*
																TRAJ1*
																ABHD4*
																SLC7A7*
																ENSG00000256379*
																ZNF219
																LINC00641
																HNRNPC
																SUPT16H
																CHD8
																RAB2B
																TOX4
																METTL3
																TRAV34
																TRAV38-1
																TRD-AS1
																TRDV2
																TRAJ34
																TRAJ32
																TRAJ5
																DAD1
																OXA1L
																ENSG00000211829
Supplementary Table 5. Clusters of downregulation 24 hours after TCR activation in Th17 polarizing conditions in CD4+ T cells. Each column represents one cluster. The first row in each column reports the cluster’s genomic coordinates. The second row reports the lowest FDR within the cluster. Each of the following rows reports a gene within the cluster, with differentially expressed genes starred.
